# Supplementary material for: Whole Transcriptome Sequencing Reveals Drought Resistance-Related Genes in Upland Cotton
Source: Genes (Basel). 2022 Jun 27;13(7):1159. doi: 10.3390/genes13071159 (PMC9318479; doi:10.3390/genes13071159)
Supplement: Supplementary file 1 [file genes-13-01159-s001.zip]

Archive with 1 entries (1 files):
- genes-1755694-supplementary.pdf
